# Supplementary material for: Treatment Patterns and Health Outcomes among Patients with HER2 IHC0/-Low Metastatic or Recurrent Breast Cancer
Source: Cancers (Basel). 2024 Jan 25;16(3):518. doi: 10.3390/cancers16030518 (PMC10854846; doi:10.3390/cancers16030518)
Supplement: Supplementary file 1 [file cancers-16-00518-s001.zip]

Archive with 1 entries (1 files):
- cancers-2769455-supplementary.pdf
